# Supplementary material for: Preterm birth skews the developmental trajectory of myeloid-derived suppressor cells in the first 48 hours of life: single-cell transcriptomics and inferred intercellular communication
Source: Mol Med. 2026 Mar 27;32:69. doi: 10.1186/s10020-026-01459-8 (PMC13147740; doi:10.1186/s10020-026-01459-8)
Supplement: Supplementary file 2 — Supplementary Material 2. [file 10020_2026_1459_MOESM2_ESM.xlsx]

## Sheet: Table of Contents
Table S5	List of genes associated with upregulation of Mitochondrial Dysfunction in preterm neonates compared to healthy adults
Table S6	List of genes associated with upregulation of Mitochondrial Dysfunction in fullterm neonates compared to healthy adults
Table S7	List of genes associated with upregulation of Granzyme A Signaling in preterm neonates compared to healthy adults
Table S8	List of genes associated with upregulation of Granzyme A Signaling in fullterm neonates compared to healthy adults
Table S9	List of genes associated with upregulation of PD-1/PD-L1 cancer immunotherapy pathway in preterm neonates vs healthy adults

## Sheet: Table S5
© 2000-2025 QIAGEN. All rights reserved.
Symbol	Entrez Gene Name	Entrez Gene/GenBank/Gene Symbol - human (HUGO / HGNC / Entrez Gene)	Expr Log Ratio	Expr False Discovery Rate (q-value)	Expected	Location	Type(s)	Entrez Gene ID for Human	Entrez Gene ID for Mouse	Entrez Gene ID for Rat
COX6C	cytochrome c oxidase subunit 6C	COX6C	-0.174	3.1e-05		Cytoplasm	enzyme	1345	12864	54322
GSTP1	glutathione S-transferase pi 1	GSTP1	-0.694	0.000117		Cytoplasm	enzyme	2950		24426
NDUFS7	NADH:ubiquinone oxidoreductase core subunit S7	NDUFS7	-0.184	1.79e-06		Cytoplasm	enzyme	374291	75406	362837
UQCRH	ubiquinol-cytochrome c reductase hinge protein	UQCRH	-0.276	0.00314		Cytoplasm	enzyme	7388	66576	366448
ATP5MC1	ATP synthase membrane subunit c locus 1	ATP5MC1	-0.136	2.04e-09	Down	Cytoplasm	transporter	516	11951	29754
ATP5MC2	ATP synthase membrane subunit c locus 2	ATP5MC2	-0.76	0.00175	Down	Cytoplasm	transporter	517	67942	171082
DLAT	dihydrolipoamide S-acetyltransferase	DLAT	-0.024	0.000878	Down	Cytoplasm	enzyme	1737	235339	81654
DMAC2L	distal membrane arm assembly component 2 like	DMAC2L	-0.058	3.57e-06	Down	Cytoplasm	transporter	27109	68055	362749
GPD2	glycerol-3-phosphate dehydrogenase 2	GPD2	-0.148	0.00823	Down	Cytoplasm	enzyme	2820	14571	25062
GPX4	glutathione peroxidase 4	GPX4	-0.435	8.82e-08	Down	Cytoplasm	enzyme	2879	625249	29328
HSF1	heat shock transcription factor 1	HSF1	-0.127	0.00531	Down	Nucleus	transcription regulator	3297	15499	79245
IDH2	isocitrate dehydrogenase (NADP(+)) 2	IDH2	-0.055	0.00571	Down	Cytoplasm	enzyme	3418	269951	361596
ITPR1	inositol 1,4,5-trisphosphate receptor type 1	ITPR1	-0.132	0.00159	Down	Cytoplasm	ion channel	3708	16438	25262
MGST1	microsomal glutathione S-transferase 1	MGST1	-0.098	0.000817	Down	Cytoplasm	enzyme	4257	56615	171341
MGST3	microsomal glutathione S-transferase 3	MGST3	-0.155	0.000101	Down	Cytoplasm	enzyme	4259	66447	289197
MT-ATP6	ATP synthase F0 subunit 6	MT-ATP6	-0.755	0.00734	Down	Cytoplasm	transporter	4508	17705	26197
MT-CO1	cytochrome c oxidase subunit I	MT-CO1	-1.505	0.00434	Down	Cytoplasm	enzyme	4512	17708	26195
MT-CO2	cytochrome c oxidase subunit II	MT-CO2	-1.59	0.000177	Down	Cytoplasm	enzyme	4513	17709	26198
MT-CO3	cytochrome c oxidase subunit III	MT-CO3	-1.229	0.00308	Down	Cytoplasm	enzyme	4514	17710	26204
MT-CYB	cytochrome b	MT-CYB	-1.394	0.000149	Down	Cytoplasm	enzyme	4519	17711	26192
MT-ND1	NADH dehydrogenase subunit 1	MT-ND1	-1.471	1.91e-07	Down	Cytoplasm	enzyme	4535	17716	26193
MT-ND2	NADH dehydrogenase subunit 2	MT-ND2	-1.477	5.09e-09	Down	Cytoplasm	enzyme	4536	17717	26194
MT-ND4	NADH dehydrogenase subunit 4	MT-ND4	-0.97	0.00555	Down	Cytoplasm	enzyme	4538	17719	26201
MT-ND5	NADH dehydrogenase subunit 5	MT-ND5	-1.306	1.33e-05	Down	Cytoplasm	enzyme	4540	17721	26202
MT-ND4L	NADH dehydrogenase subunit 4L	MT-ND4L	-1.085	0.000468	Down	Cytoplasm	enzyme	4539	17720	26200
NDUFA4	NDUFA4 mitochondrial complex associated	NDUFA4	-0.258	1.99e-05	Down	Cytoplasm	enzyme	4697	17992	681024
NDUFA6	NADH:ubiquinone oxidoreductase subunit A6	NDUFA6	-0.09	0.00152	Down	Cytoplasm	enzyme	4700	67130	315167
NDUFB2	NADH:ubiquinone oxidoreductase subunit B2	NDUFB2	-0.464	2.26e-12	Down	Cytoplasm	enzyme	4708	68198	362344
NDUFB7	NADH:ubiquinone oxidoreductase subunit B7	NDUFB7	-0.186	4.79e-05	Down	Cytoplasm	enzyme	4713	66916	361385
NDUFS5	NADH:ubiquinone oxidoreductase subunit S5	NDUFS5	-0.169	0.000103	Down	Cytoplasm	enzyme	4725	595136	362588
NDUFV3	NADH:ubiquinone oxidoreductase subunit V3	NDUFV3	-0.096	0.000171	Down	Cytoplasm	enzyme	4731	78330	64539
PRKAG2	protein kinase AMP-activated non-catalytic subunit gamma 2	PRKAG2	-0.535	2.22e-05	Down	Cytoplasm	kinase	51422	108099	373545
RHOT2	ras homolog family member T2	RHOT2	-0.093	0.00785	Down	Cytoplasm	enzyme	89941	214952	287156
SDHA	succinate dehydrogenase complex flavoprotein subunit A	SDHA	-0.087	0.0076	Down	Cytoplasm	enzyme	6389	66945	157074
SOD2	superoxide dismutase 2	SOD2	1.49	7.23e-08	Down	Cytoplasm	enzyme	6648	20656	24787
TOMM7	translocase of outer mitochondrial membrane 7	TOMM7	-0.361	1.73e-06	Down	Cytoplasm	transporter	54543	66169	685620
TOMM20	translocase of outer mitochondrial membrane 20	TOMM20	-0.143	0.000268	Down	Cytoplasm	transporter	9804	67952	266601
UQCRQ	ubiquinol-cytochrome c reductase complex III subunit VII	UQCRQ	-0.202	0.00569	Down	Cytoplasm	enzyme	27089	22272	497902
APP	amyloid beta precursor protein	APP	-0.181	0.00428	Up	Plasma Membrane	other	351	11820	54226
CAMK2D	calciumcalmodulin dependent protein kinase II delta	CAMK2D	-0.355	1.05e-09	Up	Cytoplasm	kinase	817	108058	24246
CAPN2	calpain 2	CAPN2	-0.312	8.4e-07	Up	Cytoplasm	peptidase	824	12334	29154
CAPN7	calpain 7	CAPN7	-0.123	0.00989	Up	Cytoplasm	peptidase	23473	12339	306260
CAPN10	calpain 10	CAPN10	-0.059	8.64e-05	Up	Cytoplasm	peptidase	11132	23830	63834
HTT	huntingtin	HTT	-0.131	0.000346	Up	Cytoplasm	transcription regulator	3064	15194	29424
PIK3C2B	phosphatidylinositol-4-phosphate 3-kinase catalytic subunit type 2 beta	PIK3C2B	-0.025	6.35e-08	Up	Cytoplasm	kinase	5287	240752	289021
PIK3R6	phosphoinositide-3-kinase regulatory subunit 6	PIK3R6	-0.053	1.38e-05	Up	Cytoplasm	kinase	146850	104709	497932

## Sheet: Table S6
© 2000-2025 QIAGEN. All rights reserved.
Symbol	Entrez Gene Name	Entrez Gene/GenBank/Gene Symbol - human (HUGO / HGNC / Entrez Gene)	Expr Log Ratio	Expr False Discovery Rate (q-value)	Expected	Location	Type(s)	Entrez Gene ID for Human	Entrez Gene ID for Mouse	Entrez Gene ID for Rat
APP	amyloid beta precursor protein	APP	-0.211	9.95e-08	Up	Plasma Membrane	other	351	11820	54226
ATP1B3	ATPase Na+K+ transporting subunit beta 3	ATP1B3	-0.15	0.000768	Up	Plasma Membrane	transporter	483	11933	25390
ATP5MC1	ATP synthase membrane subunit c locus 1	ATP5MC1	-0.14	1.24e-09	Down	Cytoplasm	transporter	516	11951	29754
ATP5PD	ATP synthase peripheral stalk subunit d	ATP5PD	-0.135	0.00614	Down	Cytoplasm	enzyme	10476	71679	641434
BAX	BCL2 associated X, apoptosis regulator	BAX	-0.169	0.00023	Up	Cytoplasm	transporter	581	12028	24887
CACNB3	calcium voltage-gated channel auxiliary subunit beta 3	CACNB3	-0.019	0.00728	Down	Plasma Membrane	ion channel	784	12297	25297
CAMK2D	calciumcalmodulin dependent protein kinase II delta	CAMK2D	-0.303	7.51e-05	Up	Cytoplasm	kinase	817	108058	24246
CAPN2	calpain 2	CAPN2	-0.32	7.09e-17	Up	Cytoplasm	peptidase	824	12334	29154
CAPN10	calpain 10	CAPN10	-0.06	4.41e-05	Up	Cytoplasm	peptidase	11132	23830	63834
CAPNS1	calpain small subunit 1	CAPNS1	-0.23	0.000286	Up	Cytoplasm	peptidase	826	12336	29156
CATSPER1	cation channel sperm associated 1	CATSPER1	-0.046	0.00719	Down	Plasma Membrane	ion channel	117144	225865	689349
COX11	cytochrome c oxidase copper chaperone COX11	COX11	-0.061	7.78e-05	Down	Cytoplasm	enzyme	1353	69802	103693419
COX4I1	cytochrome c oxidase subunit 4I1	COX4I1	-0.692	0.00319	Down	Cytoplasm	enzyme	1327	12857	29445
CYC1	cytochrome c1	CYC1	-0.092	0.000828	Down	Cytoplasm	enzyme	1537	66445	300047
DMAC2L	distal membrane arm assembly component 2 like	DMAC2L	-0.062	0.00103	Down	Cytoplasm	transporter	27109	68055	362749
GPD2	glycerol-3-phosphate dehydrogenase 2	GPD2	-0.177	0.00221	Down	Cytoplasm	enzyme	2820	14571	25062
GPX4	glutathione peroxidase 4	GPX4	-0.425	0.00298	Down	Cytoplasm	enzyme	2879	625249	29328
GSTP1	glutathione S-transferase pi 1	GSTP1	-0.699	9.53e-06		Cytoplasm	enzyme	2950		24426
HSF1	heat shock transcription factor 1	HSF1	-0.145	0.000296	Down	Nucleus	transcription regulator	3297	15499	79245
HTT	huntingtin	HTT	-0.168	1.64e-12	Up	Cytoplasm	transcription regulator	3064	15194	29424
IDH2	isocitrate dehydrogenase (NADP(+)) 2	IDH2	-0.071	6.46e-05	Down	Cytoplasm	enzyme	3418	269951	361596
MAPK9	mitogen-activated protein kinase 9	MAPK9	-0.056	0.001	Up	Cytoplasm	kinase	5601	26420	50658
MGST1	microsomal glutathione S-transferase 1	MGST1	-0.082	0.00133	Down	Cytoplasm	enzyme	4257	56615	171341
MT-ATP6	ATP synthase F0 subunit 6	MT-ATP6	-0.883	2.17e-05	Down	Cytoplasm	transporter	4508	17705	26197
MT-CO2	cytochrome c oxidase subunit II	MT-CO2	-1.351	0.00834	Down	Cytoplasm	enzyme	4513	17709	26198
MT-CO3	cytochrome c oxidase subunit III	MT-CO3	-1.321	0.000931	Down	Cytoplasm	enzyme	4514	17710	26204
MT-ND1	NADH dehydrogenase subunit 1	MT-ND1	-1.554	6.2e-13	Down	Cytoplasm	enzyme	4535	17716	26193
MT-ND2	NADH dehydrogenase subunit 2	MT-ND2	-1.385	9.36e-07	Down	Cytoplasm	enzyme	4536	17717	26194
MT-ND3	NADH dehydrogenase subunit 3	MT-ND3	-0.854	0.00611	Down	Cytoplasm	enzyme	4537	17718	26199
MT-ND4	NADH dehydrogenase subunit 4	MT-ND4	-1.009	0.00306	Down	Cytoplasm	enzyme	4538	17719	26201
MT-ND5	NADH dehydrogenase subunit 5	MT-ND5	-1.146	0.00158	Down	Cytoplasm	enzyme	4540	17721	26202
NDUFA6	NADH:ubiquinone oxidoreductase subunit A6	NDUFA6	-0.103	0.000937	Down	Cytoplasm	enzyme	4700	67130	315167
NDUFA10	NADH:ubiquinone oxidoreductase subunit A10	NDUFA10	-0.081	0.00179		Cytoplasm	enzyme	4705	67273	678759
NDUFB2	NADH:ubiquinone oxidoreductase subunit B2	NDUFB2	-0.383	0.000696	Down	Cytoplasm	enzyme	4708	68198	362344
NDUFB4	NADH:ubiquinone oxidoreductase subunit B4	NDUFB4	-0.157	0.00915		Cytoplasm	enzyme	4710	68194	288088
NDUFB7	NADH:ubiquinone oxidoreductase subunit B7	NDUFB7	-0.19	0.000721	Down	Cytoplasm	enzyme	4713	66916	361385
NDUFS5	NADH:ubiquinone oxidoreductase subunit S5	NDUFS5	-0.172	0.00279	Down	Cytoplasm	enzyme	4725	595136	362588
NDUFS7	NADH:ubiquinone oxidoreductase core subunit S7	NDUFS7	-0.178	6.87e-05		Cytoplasm	enzyme	374291	75406	362837
NDUFV3	NADH:ubiquinone oxidoreductase subunit V3	NDUFV3	-0.11	3.89e-06	Down	Cytoplasm	enzyme	4731	78330	64539
PIK3C2B	phosphatidylinositol-4-phosphate 3-kinase catalytic subunit type 2 beta	PIK3C2B	-0.027	0.00151	Up	Cytoplasm	kinase	5287	240752	289021
PIK3R6	phosphoinositide-3-kinase regulatory subunit 6	PIK3R6	-0.059	0.000187	Up	Cytoplasm	kinase	146850	104709	497932
PRKAG2	protein kinase AMP-activated non-catalytic subunit gamma 2	PRKAG2	-0.559	1.82e-05	Down	Cytoplasm	kinase	51422	108099	373545
RHOT2	ras homolog family member T2	RHOT2	-0.101	4.57e-05	Down	Cytoplasm	enzyme	89941	214952	287156
SDHD	succinate dehydrogenase complex subunit D	SDHD	-0.108	0.000831	Down	Cytoplasm	enzyme	6392	66925	363061
SIRT1	sirtuin 1	SIRT1	-0.074	0.00406	Down	Nucleus	transcription regulator	23411	93759	309757
SOD1	superoxide dismutase 1	SOD1	-0.155	2.17e-06	Up	Cytoplasm	enzyme	6647	20655	24786
TARDBP	TAR DNA binding protein	TARDBP	-0.08	0.00214	Up	Nucleus	transcription regulator	23435	230908	298648
TP53	tumor protein p53	TP53	-0.049	0.000389	Up	Nucleus	transcription regulator	7157	22059	24842
UQCRC2	ubiquinol-cytochrome c reductase core protein 2	UQCRC2	-0.085	0.000547	Down	Cytoplasm	enzyme	7385	67003	293448

## Sheet: Table S7
© 2000-2025 QIAGEN. All rights reserved.
Symbol	Entrez Gene Name	Entrez Gene/GenBank/Gene Symbol - human (HUGO / HGNC / Entrez Gene)	Expr Log Ratio	Expr False Discovery Rate (q-value)	Expected	Location	Type(s)	Entrez Gene ID for Human	Entrez Gene ID for Mouse	Entrez Gene ID for Rat
CASP1	caspase 1	CASP1	-0.24	0.00365		Cytoplasm	peptidase	834		25166
H1-0	H1.0 linker histone	H1F0	-0.064	0.00623	Down	Nucleus	other	3005	14958	24437
H1-10	H1.10 linker histone	H1FX	-0.436	1.89e-06	Down	Nucleus	other	8971	243529	500252
MT-ND1	NADH dehydrogenase subunit 1	MT-ND1	-1.471	1.91e-07	Down	Cytoplasm	enzyme	4535	17716	26193
MT-ND2	NADH dehydrogenase subunit 2	MT-ND2	-1.477	5.09e-09	Down	Cytoplasm	enzyme	4536	17717	26194
MT-ND4	NADH dehydrogenase subunit 4	MT-ND4	-0.97	0.00555	Down	Cytoplasm	enzyme	4538	17719	26201
MT-ND5	NADH dehydrogenase subunit 5	MT-ND5	-1.306	1.33e-05	Down	Cytoplasm	enzyme	4540	17721	26202
MT-ND4L	NADH dehydrogenase subunit 4L	MT-ND4L	-1.085	0.000468	Down	Cytoplasm	enzyme	4539	17720	26200
NDUFA4	NDUFA4 mitochondrial complex associated	NDUFA4	-0.258	1.99e-05	Down	Cytoplasm	enzyme	4697	17992	681024
NDUFA6	NADH:ubiquinone oxidoreductase subunit A6	NDUFA6	-0.09	0.00152	Down	Cytoplasm	enzyme	4700	67130	315167
NDUFB2	NADH:ubiquinone oxidoreductase subunit B2	NDUFB2	-0.464	2.26e-12	Down	Cytoplasm	enzyme	4708	68198	362344
NDUFB7	NADH:ubiquinone oxidoreductase subunit B7	NDUFB7	-0.186	4.79e-05	Down	Cytoplasm	enzyme	4713	66916	361385
NDUFS5	NADH:ubiquinone oxidoreductase subunit S5	NDUFS5	-0.169	0.000103	Down	Cytoplasm	enzyme	4725	595136	362588
NDUFS7	NADH:ubiquinone oxidoreductase core subunit S7	NDUFS7	-0.184	1.79e-06		Cytoplasm	enzyme	374291	75406	362837
NDUFV3	NADH:ubiquinone oxidoreductase subunit V3	NDUFV3	-0.096	0.000171	Down	Cytoplasm	enzyme	4731	78330	64539

## Sheet: Table S8
© 2000-2025 QIAGEN. All rights reserved.
Symbol	Entrez Gene Name	Entrez Gene/GenBank/Gene Symbol - human (HUGO / HGNC / Entrez Gene)	Expr Log Ratio	Expr False Discovery Rate (q-value)	Expected	Location	Type(s)	Entrez Gene ID for Human	Entrez Gene ID for Mouse	Entrez Gene ID for Rat
CASP1	caspase 1	CASP1	-0.215	0.000203		Cytoplasm	peptidase	834		25166
F2R	coagulation factor II thrombin receptor	F2R	-0.02	0.00736	Up	Plasma Membrane	G-protein coupled receptor	2149	14062	25439
H1-10	H1.10 linker histone	H1FX	-0.365	0.00601	Down	Nucleus	other	8971	243529	500252
MT-ND1	NADH dehydrogenase subunit 1	MT-ND1	-1.554	6.2e-13	Down	Cytoplasm	enzyme	4535	17716	26193
MT-ND2	NADH dehydrogenase subunit 2	MT-ND2	-1.385	9.36e-07	Down	Cytoplasm	enzyme	4536	17717	26194
MT-ND3	NADH dehydrogenase subunit 3	MT-ND3	-0.854	0.00611	Down	Cytoplasm	enzyme	4537	17718	26199
MT-ND4	NADH dehydrogenase subunit 4	MT-ND4	-1.009	0.00306	Down	Cytoplasm	enzyme	4538	17719	26201
MT-ND5	NADH dehydrogenase subunit 5	MT-ND5	-1.146	0.00158	Down	Cytoplasm	enzyme	4540	17721	26202
NDUFA6	NADH:ubiquinone oxidoreductase subunit A6	NDUFA6	-0.103	0.000937	Down	Cytoplasm	enzyme	4700	67130	315167
NDUFA10	NADH:ubiquinone oxidoreductase subunit A10	NDUFA10	-0.081	0.00179		Cytoplasm	enzyme	4705	67273	678759
NDUFB2	NADH:ubiquinone oxidoreductase subunit B2	NDUFB2	-0.383	0.000696	Down	Cytoplasm	enzyme	4708	68198	362344
NDUFB4	NADH:ubiquinone oxidoreductase subunit B4	NDUFB4	-0.157	0.00915		Cytoplasm	enzyme	4710	68194	288088
NDUFB7	NADH:ubiquinone oxidoreductase subunit B7	NDUFB7	-0.19	0.000721	Down	Cytoplasm	enzyme	4713	66916	361385
NDUFS5	NADH:ubiquinone oxidoreductase subunit S5	NDUFS5	-0.172	0.00279	Down	Cytoplasm	enzyme	4725	595136	362588
NDUFS7	NADH:ubiquinone oxidoreductase core subunit S7	NDUFS7	-0.178	6.87e-05		Cytoplasm	enzyme	374291	75406	362837
NDUFV3	NADH:ubiquinone oxidoreductase subunit V3	NDUFV3	-0.11	3.89e-06	Down	Cytoplasm	enzyme	4731	78330	64539
XRCC6	X-ray repair cross complementing 6	XRCC6	-0.145	1.29e-05	Down	Nucleus	enzyme	2547	14375	25019

## Sheet: Table S9
© 2000-2025 QIAGEN. All rights reserved.
Symbol	Entrez Gene Name	Entrez Gene/GenBank/Gene Symbol - human (HUGO / HGNC / Entrez Gene)	Expr Log Ratio	Expr False Discovery Rate (q-value)	Expected	Location	Type(s)	Entrez Gene ID for Human	Entrez Gene ID for Mouse	Entrez Gene ID for Rat
HLA-DMA	major histocompatibility complex, class II, DM alpha	HLA-DMA	-0.221	7.07e-08	Down	Plasma Membrane	transmembrane receptor	3108	14998	294274
HLA-DMB	major histocompatibility complex, class II, DM beta	HLA-DMB	-0.176	0.00576		Plasma Membrane	transmembrane receptor	3109	15000	294273
HLA-DPA1	major histocompatibility complex, class II, DP alpha 1	HLA-DPA1	-0.6	4.74e-06		Plasma Membrane	transmembrane receptor	3113		24986
HLA-DPB1	major histocompatibility complex, class II, DP beta 1	HLA-DPB1	-0.536	2.61e-15		Plasma Membrane	transmembrane receptor	3115
HLA-DQB1	major histocompatibility complex, class II, DQ beta 1	HLA-DQB1	-0.325	3.64e-06		Cytoplasm	other	3119
HLA-DRA	major histocompatibility complex, class II, DR alpha	HLA-DRA	-1.114	3.37e-07		Plasma Membrane	transmembrane receptor	3122		294269
HLA-DRB1	major histocompatibility complex, class II, DR beta 1	HLA-DRB1	-0.939	1.26e-12		Plasma Membrane	transmembrane receptor	3123
HLA-F	major histocompatibility complex, class I, F	HLA-F	-0.302	2.25e-07		Plasma Membrane	transmembrane receptor	3134
PIK3C2B	phosphatidylinositol-4-phosphate 3-kinase catalytic subunit type 2 beta	PIK3C2B	-0.025	6.35e-08	Down	Cytoplasm	kinase	5287	240752	289021
PIK3R6	phosphoinositide-3-kinase regulatory subunit 6	PIK3R6	-0.053	1.38e-05	Down	Cytoplasm	kinase	146850	104709	497932
PTEN	phosphatase and tensin homolog	PTEN	0.636	0.00475	Up	Cytoplasm	phosphatase	5728	19211	50557
